# Supplementary material for: Physiological and Ultrastructural Alterations Linked to Intrinsic Mastication Inferiority of Segment Membranes in Satsuma Mandarin (Citrus unshiu Marc.) Fruits
Source: Plants (Basel). 2021 Dec 23;11(1):39. doi: 10.3390/plants11010039 (PMC8747345; doi:10.3390/plants11010039)
Supplement: Supplementary file 1 [file plants-11-00039-s001.zip]

Archive with 1 entries (1 files):
- plants-1500904-supplementary.pdf
